# Supplementary material for: Large Impact of Eurasian Lynx Predation on Roe Deer Population Dynamics
Source: PLoS One. 2015 Mar 25;10(3):e0120570. doi: 10.1371/journal.pone.0120570 (PMC4373782; doi:10.1371/journal.pone.0120570)
Supplement: S1 Dataset — (TXT) [file pone.0120570.s001.txt]

id	female	male	season	roeder_index	kill_rate
A1	0	0	summer	0.48	6
A1	0	0	summer	0.48	6
A2	0	0	summer	0.28	6
A3	0	0	winter	0.2	3.3
A3	0	0	winter	0.2	9
A3	0	0	winter	0.2	12
A4	0	0	summer	0.42	5
A4	0	0	summer	0.42	6
A5	0	0	summer	0.22	6
A5	0	0	summer	0.22	3
B1	0	1	summer	0.12	2.6
B1	0	1	summer	0.12	4.3
B2	0	1	summer	0.43	4.3
B3	0	1	summer	0.29	2.7
B4	0	1	summer	0.28	3.3
B4	0	1	summer	0.28	11.3
B4	0	1	summer	0.28	0
B4	0	1	summer	0.28	3
B5	0	1	winter	0.43	8.6
B5	0	1	winter	0.43	0
B5	0	1	summer	0.43	3.3
B5	0	1	winter	0.43	16.7
B6	0	1	winter	0.2	3
C1	1	0	summer	0.41	3
C1	1	0	summer	0.41	3.5
C1	1	0	winter	0.41	1.8
C1	1	0	winter	0.41	1.8
C1	1	0	winter	0.41	1.8
C2	1	0	winter	0.13	1.5
C2	1	0	winter	0.13	3
C2	1	0	winter	0.13	1.4
C2	1	0	winter	0.13	2.3
C3	1	0	winter	0.48	6.7
C3	1	0	winter	0.48	3.8
C3	1	0	winter	0.48	1.9
C3	1	0	winter	0.48	3.8
C3	1	0	winter	0.48	5
C3	1	0	winter	0.48	0
C3	1	0	summer	0.48	10
C3	1	0	summer	0.48	0
C3	1	0	summer	0.48	0
C4	1	0	winter	0.22	3
C4	1	0	winter	0.22	4
C4	1	0	summer	0.22	0
C4	1	0	summer	0.22	3.8
C5	1	0	winter	0.27	3
C6	1	0	winter	0.28	0
