# Supplementary material for: Large Impact of Eurasian Lynx Predation on Roe Deer Population Dynamics
Source: PLoS One. 2015 Mar 25;10(3):e0120570. doi: 10.1371/journal.pone.0120570 (PMC4373782; doi:10.1371/journal.pone.0120570)
Supplement: S2 Dataset — (TXT) [file pone.0120570.s002.txt]

year	roedeer_r	lynx	roedeer_index	roedeer_harvest	acc_snow	vole_index	red_fox
1985	-0.142	0	0.356	52	5261	0.07	5
1986	-0.363	0	0.309	73	4621.5	0	4
1987	0.213	0	0.215	69	3404	0.95	1
1988	0.316	0	0.266	77	1102	2.95	5
1989	-0.154	0	0.365	79	596	0.54	5
1990	0.094	0	0.313	78	2023	0.75	3
1991	-0.202	0	0.344	69	456	0.59	8
1992	0.049	0	0.281	91	612	0.04	7
1993	-0.166	0	0.295	83	4760.5	0.18	8
1994	0.392	0	0.25	32	2654.5	0.46	8
1995	-0.124	1	0.37	32	1446	0.1	8
1996	-0.188	1	0.327	56	846.5	0	4
1997	-0.306	1	0.271	27	1315	0.18	9
1998	-0.214	1	0.2	31	2324.5	0.82	10
1999	-0.418	1	0.161	29	1165.5	1.01	7
2000	0.073	1	0.106	28	2117	0.5	7
2001	0.154	1	0.114	23	1846	0.49	6
2002	-0.12	1	0.133	18	2622	0.81	8
2003	0.033	1	0.118	10	2588	0.32	4
2004	-0.141	1	0.122	7	1583	0.25	5
2005	-0.11	1	0.106	4	4937	1.51	4
